# Supplementary material for: Suppressing the Phase Transformation in Cubic Prussian Blue Analogues via a High-Entropy Strategy for Efficient Zinc-Ion Storage
Source: Materials (Basel). 2025 Jul 21;18(14):3409. doi: 10.3390/ma18143409 (PMC12297942; doi:10.3390/ma18143409)
Supplement: Supplementary file 1 [file materials-18-03409-s001.zip]

Archive with 1 entries (1 files):
- materials-3731847-supplementary.pdf
